# Supplementary material for: Forecasting the Effects of Fertility Control on Overabundant Ungulates: White-Tailed Deer in the National Capital Region
Source: PLoS One. 2015 Dec 9;10(12):e0143122. doi: 10.1371/journal.pone.0143122 (PMC4674220; doi:10.1371/journal.pone.0143122)
Supplement: S1 File — (ZIP) [file pone.0143122.s001.zip › S1_File.tex]

% Template for PLoS
% Version 3.1 February 2015
%
% To compile to pdf, run:
% latex plos.template
% bibtex plos.template
% latex plos.template
% latex plos.template
% dvipdf plos.template
%
% % % % % % % % % % % % % % % % % % % % % %
%
% -- IMPORTANT NOTE
%
% This template contains comments intended 
% to minimize problems and delays during our production 
% process. Please follow the template instructions
% whenever possible.
%
% % % % % % % % % % % % % % % % % % % % % % % 
%
% Once your paper is accepted for publication, 
% PLEASE REMOVE ALL TRACKED CHANGES in this file and leave only
% the final text of your manuscript.
%
% There are no restrictions on package use within the LaTeX files except that 
% no packages listed in the template may be deleted.
%
% Please do not include colors or graphics in the text.
%
% Please do not create a heading level below \subsection. For 3rd level headings, use \paragraph{}.
%
% % % % % % % % % % % % % % % % % % % % % % %
%
% -- FIGURES AND TABLES
%
% Please include tables/figure captions directly after the paragraph where they are first cited in the text.
%
% DO NOT INCLUDE GRAPHICS IN YOUR MANUSCRIPT
% - Figures should be uploaded separately from your manuscript file. 
% - Figures generated using LaTeX should be extracted and removed from the PDF before submission. 
% - Figures containing multiple panels/subfigures must be combined into one image file before submission.
% For figure citations, please use "Fig." instead of "Figure".
% See http://www.plosone.org/static/figureGuidelines for PLOS figure guidelines.
%
% Tables should be cell-based and may not contain:
% - tabs/spacing/line breaks within cells to alter layout or alignment
% - vertically-merged cells (no tabular environments within tabular environments, do not use \multirow)
% - colors, shading, or graphic objects
% See http://www.plosone.org/static/figureGuidelines#tables for table guidelines.
%
% For tables that exceed the width of the text column, use the adjustwidth environment as illustrated in the example table in text below.
%
% % % % % % % % % % % % % % % % % % % % % % % %
%
% -- EQUATIONS, MATH SYMBOLS, SUBSCRIPTS, AND SUPERSCRIPTS
%
% IMPORTANT
% Below are a few tips to help format your equations and other special characters according to our specifications. For more tips to help reduce the possibility of formatting errors during conversion, please see our LaTeX guidelines at http://www.plosone.org/static/latexGuidelines
%
% Please be sure to include all portions of an equation in the math environment.
%
% Do not include text that is not math in the math environment. For example, CO2 will be CO\textsubscript{2}.
%
% Please add line breaks to long display equations when possible in order to fit size of the column. 
%
% For inline equations, please do not include punctuation (commas, etc) within the math environment unless this is part of the equation.
%
% % % % % % % % % % % % % % % % % % % % % % % % 
%
% Please contact latex@plos.org with any questions.
%
% % % % % % % % % % % % % % % % % % % % % % % %

\batchmode
\makeatletter
\def\input@path{{/Users/raiho/Desktop/Deer_Manuscript//}}
\makeatother
\documentclass[10pt,american,english,noae]{article}
\usepackage[T1]{fontenc}
\usepackage[latin9]{inputenc}
\usepackage{fancyhdr}
\pagestyle{fancy}
\setcounter{secnumdepth}{-1}
\usepackage{float}
\usepackage{rotfloat}
\usepackage{bm}
\usepackage{amsmath}
\usepackage{esint}
\usepackage[numbers]{natbib}

\makeatletter
%%%%%%%%%%%%%%%%%%%%%%%%%%%%%% Textclass specific LaTeX commands.
\newcommand{\lyxaddress}[1]{
	\par {\raggedright #1
		\vspace{1.4em}
		\noindent\par}
}

%%%%%%%%%%%%%%%%%%%%%%%%%%%%%% User specified LaTeX commands.
% For adding line numbers.  Remove % comments below when you want them
\usepackage{siunitx}
\usepackage[right]{lineno}
%\linenumbers

\usepackage{rotating}

%Makes headings and captions more compact
%\usepackage[small,compact]{titlesec}
%\usepackage[small,it]{caption}
%reduces white space around figures, tables, and algorithms
%\addtolength{\textfloatsep}{-20mm}
%\addtolength{\belowcaptionskip}{-3mm}
%\addtolength{\abovecaptionskip}{-3mm}
%\addtolength{\intextsep}{-3mm}
%allows bold greek letters in LaTex math entered as ERT
\usepackage{bm}
% code for shortcuts for writing out distribution names.  Follows JAGS syntax.
\DeclareMathOperator{\dbinl}{binomial}
\DeclareMathOperator{\dpois}{Poisson}
\DeclareMathOperator{\dnorm}{normal}
\DeclareMathOperator{\dlnorm}{lognormal}
\DeclareMathOperator{\dgam}{gamma}
\DeclareMathOperator{\dunif}{uniform}
\DeclareMathOperator{\dmultinom}{multinomial}
\DeclareMathOperator{\dbeta}{beta}
%Creates spiffy headers and footers
%\usepackage{fancyheadings}
%\lhead{}
%\chead{}
%\rhead{}
%\setlength{\footskip}{.5in}
%allows use of urls
\usepackage{url}
%\usepackage[tablesfirst,notablist]{endfloat}
%Great package for handling tables and figures in manuscripts.  Uncomment to use.
%\usepackage{endfloat}
\usepackage{longtable}
\usepackage[top=0.85in,left=2.75in,footskip=0.75in]{geometry}

% Use adjustwidth environment to exceed column width (see example table in text)
\usepackage{changepage}

% Use Unicode characters when possible
%\usepackage[utf8x]{inputenc}

% textcomp package and marvosym package for additional characters
\usepackage{textcomp,marvosym}

% fixltx2e package for \textsubscript
\usepackage{fixltx2e}

% amsmath and amssymb packages, useful for mathematical formulas and symbols
\usepackage{amsmath,amssymb}

% cite package, to clean up citations in the main text. Do not remove.
\usepackage{cite}

% Use nameref to cite supporting information files (see Supporting Information section for more info)
\usepackage{nameref,hyperref}

% line numbers
\usepackage[right]{lineno}

% ligatures disabled
\usepackage{microtype}
\DisableLigatures[f]{encoding = *, family = * }

% rotating package for sideways tables
\usepackage{rotating}

% Remove comment for double spacing
%\usepackage{setspace} 
%\doublespacing

% Text layout
\raggedright
\setlength{\parindent}{0.5cm}
\textwidth 5.25in 
\textheight 8.75in

% Bold the 'Figure #' in the caption and separate it from the title/caption with a period
% Captions will be left justified
\usepackage[aboveskip=1pt,labelfont=bf,labelsep=period,justification=raggedright,singlelinecheck=off]{caption}

% Use the PLoS provided BiBTeX style
\bibliographystyle{plos2015}

% Remove brackets from numbering in List of References
\makeatletter
\renewcommand{\@biblabel}[1]{\quad#1.}
\makeatother

% Leave date blank
\date{}

% Header and Footer with logo
\usepackage{lastpage,fancyhdr,graphicx}
\usepackage{epstopdf}
\pagestyle{myheadings}
\pagestyle{fancy}
\fancyhf{}
\lhead{\includegraphics[width=2.0in]{PLOS-submission.eps}}
\rfoot{\thepage/\pageref{LastPage}}
\renewcommand{\footrule}{\hrule height 2pt \vspace{2mm}}
\fancyheadoffset[L]{2.25in}
\fancyfootoffset[L]{2.25in}
\lfoot{\sf PLOS}


\renewcommand\thefigure{\Alph{figure}}
%\setcounter{figure}{0} 
\renewcommand\thetable{\Alph{table}}

\usepackage{float}
\usepackage{rotfloat}
\usepackage{bm}
\usepackage{siunitx}
\usepackage[right]{lineno}
%\linenumbers

\usepackage{rotating}

\usepackage{longtable}
\usepackage{esint}

%% Include all macros below

\newcommand{\lorem}{{\bf LOREM}}
\newcommand{\ipsum}{{\bf IPSUM}}

%% END MACROS SECTION


\begin{document}
\vspace*{0.35in}

% Title must be 250 characters or less.
% Please capitalize all terms in the title except conjunctions, prepositions, and articles.
\begin{flushleft}
{\Large
	\textbf\newline{Forecasting the Effects of Fertility Control on Overabundant Ungulates: White-tailed Deer in the National Capital Region}
}
\newline
% Insert author names, affiliations and corresponding author email (do not include titles, positions, or degrees).
\\
Ann M. Raiho\textsuperscript{1,*}, Mevin B. Hooten\textsuperscript{2}, Scott Bates\textsuperscript{3}, N. Thompson Hobbs\textsuperscript{1}
\\
\bigskip
\bf{1} Natural Resource Ecology Laboratory, Department of Ecosystem Science and Sustainability, and Graduate Degree Program in Ecology, Colorado State University, Fort Collins CO, 80523, USA
\\
\bf{2} U.S. Geological Survey, Colorado Cooperative Fish and Wildlife Research Unit; Department of Fish, Wildlife, and Conservation Biology and Department of Statistics, Colorado State University, Fort Collins, CO 80523, USA
\\
\bf{3} Urban Ecology Center, National Capital Region, National Park Service, Washington, D.C., USA.
\\
\bigskip

* Contact Information: araiho@nd.edu, 100 Galvin Life Sciences Center, Notre Dame, IN 46556


\end{flushleft}
% Please keep the abstract below 300 words
\section*{Supporting Information}


\section{Appendix A. The Full Posterior Distribution.}

\begin{adjustwidth}{-2.25in}{0in}
	\begin{eqnarray*}
		\left[\boldsymbol{\theta},\boldsymbol{n}_{it},\sigma^{2}\biggm\vert\boldsymbol{y}_{\boldsymbol{\alpha}_{it}},y_{d_{it}},\hat{\sigma}_{it},y_{N_{it}}\right] & \propto & \underset{\hphantom{}i=1}{\prod^{8}}\underset{\hphantom{}t=1}{\prod^{13}}\left(\left[\boldsymbol{y_{\alpha}}_{it}\bigm\vert y_{N_{it}},\bm{\pi}_{it}\right]\right)\\
		& \times & \underset{\phantom{h}i=1}{\prod^{8}}\underset{\phantom{}t=1}{\prod^{13}}\left(\left[y_{d_{it}}\biggm\vert\frac{\overset{3}{\underset{j=1}{\sum}}n_{jit}}{area_{i}},\hat{\sigma}_{it}^{2}\right]\:\left[\log\left(\boldsymbol{n}_{it}\right)|\log\left(\mathbf{A}_{it-1}\mathbf{n}_{it-1}\right),\sigma_{p}^{2}\mathrm{I}\right]\right)\\
		& \times & \underset{\hphantom{}i=1}{\prod^{8}}\left(\left[d_{i1}\mid y_{d_{i1}},\hat{\sigma}_{i1}^{2}\right]\left[\boldsymbol{\boldsymbol{\gamma}}_{i1}\mid\boldsymbol{y}_{\boldsymbol{\alpha}_{i1}}+1\right]\right)\\
		& \times & \underset{\hphantom{}i=1}{\prod^{8}}\underset{\hphantom{}j=1}{\prod^{3}}\left[s_{ij}|a_{j},b_{j}\right]\left[r_{f}|2\cdot3.09w^{-0.33},.1304^{2}\right]\mathrm{\left[K_{f}|0,100\right]}\left[m|312,312\right]\left[\sigma^{2}|0,2\right]\\
		& \times & \underset{\hphantom{}j=1}{\prod^{3}}\left[a_{j}|\frac{\mu_{a_{j}}^{2}}{\sigma_{a_{j}}^{2}},\frac{\mu_{a_{j}}}{\sigma_{a_{j}}^{2}}\right]\left[b_{j}|\frac{\mu_{b_{j}}^{2}}{\sigma_{b_{j}}^{2}},\frac{\mu_{b_{j}}}{\sigma_{b_{j}}^{2}}\right]
	\end{eqnarray*}
\end{adjustwidth}


\newpage{}


\section{Appendix B. Mathematical Descriptions of Model Experiments.}

In the culling experiment $c$ represents the proportion of adult
females that were culled. The projection matrix for the culling experiment
was

\begin{equation}
\left[\begin{array}{ccc}
0 & s_{2}f(1-c) & 0\\
s_{1}m & s_{2}(1-c) & 0\\
s_{1}(1-m) & 0 & s_{3}
\end{array}\right]\cdot\left[\begin{array}{c}
n_{1}\\
n_{2}\\
n_{3}
\end{array}\right]_{t}=\left[\begin{array}{c}
n_{1}\\
n_{2}\\
n_{3}
\end{array}\right]_{t+1}\label{eq:base matrix-1}
\end{equation}


We created an additional state including infertile females ($n_{4})$
to represent treatment with fertility control agents. The parameter
$c$ represents the proportion of fertile adult females annually treated.
The model for sterilization (permanent infertility) was

\begin{equation}
\left[\begin{array}{cccc}
0 & s_{2}f(1-c) & 0 & 0\\
s_{1}m & s_{2}(1-c) & 0 & 0\\
s_{1}(1-m) & 0 & s_{3} & 0\\
0 & s_{2}c & 0 & s_{2}
\end{array}\right]\cdot\left[\begin{array}{c}
n_{1}\\
n_{2}\\
n_{3}\\
n_{4}
\end{array}\right]_{t}=\left[\begin{array}{c}
n_{1}\\
n_{2}\\
n_{3}\\
n_{4}
\end{array}\right]_{t+1}\label{eq:sterilization matrix}
\end{equation}


Treatment with single year contraceptives was modeled using

\begin{equation}
\left[\begin{array}{cccc}
0 & s_{2}f & 0 & 0\\
s_{1}m & s_{2}(1-c) & 0 & s_{2}(1-c)\\
s_{1}(1-m) & 0 & s_{3} & 0\\
0 & s_{2}c & 0 & s_{2}c
\end{array}\right]\cdot\left[\begin{array}{c}
n_{1}\\
n_{2}\\
n_{3}\\
n_{4}
\end{array}\right]_{t}=\left[\begin{array}{c}
n_{1}\\
n_{2}\\
n_{3}\\
n_{4}
\end{array}\right]_{t+1}\label{eq:one year matrix}
\end{equation}
The fecundity term for adult females $(n_{3})$ was not influenced
by this treatment because it does not affect the viability of a current
pregnancy. 

For fertility control with longer efficacy than one year, we represented
a hypothetical contraceptive agent that on average renders animals
infertile for three years. Let $\alpha$ be the average duration of
a fertility control agent. It follows that the probability that a
treated female becomes fertile during each year following treatment
is $\psi$, where $\psi=1-e^{-\alpha\triangle t},\alpha^{-1}=3$.
Thus, the model for the three year treatment was

\begin{equation}
\left[\begin{array}{cccc}
0 & s_{2}f & 0 & 0\\
s_{1}m & s_{2}(1-c) & 0 & s_{2}(1-c)(1-\psi)\\
s_{1}(1-m) & 0 & s_{3} & 0\\
0 & s_{2}c & 0 & s_{2}c+s_{2}(1-c)\psi
\end{array}\right]\cdot\left[\begin{array}{c}
n_{1}\\
n_{2}\\
n_{3}\\
n_{4}
\end{array}\right]_{t}=\left[\begin{array}{c}
n_{1}\\
n_{2}\\
n_{3}\\
n_{4}
\end{array}\right]_{t+1}\label{eq:three year average matrix}
\end{equation}


\newpage{}

\section{Appendix C. Supporting Tables and Figures.}

\begin{figure}[!h]
	\centering{}\protect\caption{{\bf Posterior Distributions of Matrix Sensitivities.} The posterior distributions of the matrix sensitivities.\label{fig:sensitivities}}
\end{figure}


\newpage{}


\begin{figure}[!h]
	\centering{}\protect\caption{\label{fig:Posterior-Predictive-Checks}{\bf Posterior Predictive Checks.} Test statistics for posterior
		predictive checks were calculated from observed data $(T^{obs}=\sum_{i=1}^{I}\sum_{t=1}^{T}\left(y_{d_{it}}-\mu_{it}\right)^{2})$
		and from simulated data $(T^{rep}=\sum_{i=1}^{I}\sum_{t=1}^{T}\left(y_{d_{it}}^{rep}-\mu_{it}\right)^{2})$
		where $y_{d}^{rep}$ is a dataset drawn from the posterior predictive
		distribution at each iteration of the MCMC algorithm and $\mu_{it}$
		is the model prediction of the median of the distribution of the density
		of white-tailed deer in each park, each year. The Bayesian P value
		is $P_{B}=Pr\left[T^{rep}(y^{rep},\theta)\geq T^{obs}(y,\theta)\mid y\right]$.
		This image was thinned by 10 to enhance clarity of the plot.}
\end{figure}


\newpage{}


%\addtocounter{table}{-1}
% latex table generated in R 3.0.2 by xtable 1.7-3 package
% Wed Nov  4 10:23:29 2015
\begin{longtable}{lcccccc}
	\caption{{\bf Estimated Number Treated for Model Experiment without
			Initial Cull.} We report the effects of four management actions (culling, sterilization, 1 year contraceptives, and 3 year contraceptives) at four different levels (20\%, 40\%, 60\%, and 90\% treated). For each treatment, we calculated the probability that the population will be below the objective (P <), within the objective (P in), and above the objective (P >). We also show the median number of adult females that would need to be treated throughout all parks.\label{tab:Fertility-control-probs.ALL}} \\ 
	\hline
	Treatment & Percent Treated & Year & P < & P in & P > & Number Treated \\ 
	\hline \endfirsthead No Action &  & 2014 & 0.00 & 0.00 & 1.00 & 0 \\ 
	&  & 2015 & 0.00 & 0.00 & 1.00 & 0 \\ 
	&  & 2016 & 0.00 & 0.00 & 1.00 & 0 \\ 
	&  & 2017 & 0.00 & 0.01 & 0.99 & 0 \\ 
	&  & 2018 & 0.00 & 0.02 & 0.98 & 0 \\ 
	3 Year & 20 & 2014 & 0.00 & 0.00 & 1.00 & 717 \\ 
	&  & 2015 & 0.00 & 0.00 & 1.00 & 601 \\ 
	&  & 2016 & 0.00 & 0.00 & 1.00 & 614 \\ 
	&  & 2017 & 0.00 & 0.01 & 0.99 & 568 \\ 
	&  & 2018 & 0.00 & 0.04 & 0.96 & 546 \\ 
	& 40 & 2014 & 0.00 & 0.00 & 1.00 & 1436 \\ 
	&  & 2015 & 0.00 & 0.00 & 1.00 & 1213 \\ 
	&  & 2016 & 0.00 & 0.01 & 0.99 & 1237 \\ 
	&  & 2017 & 0.00 & 0.03 & 0.97 & 1106 \\ 
	&  & 2018 & 0.00 & 0.09 & 0.91 & 1042 \\ 
	& 60 & 2014 & 0.00 & 0.00 & 1.00 & 2151 \\ 
	&  & 2015 & 0.00 & 0.00 & 1.00 & 1823 \\ 
	&  & 2016 & 0.00 & 0.02 & 0.98 & 1858 \\ 
	&  & 2017 & 0.00 & 0.10 & 0.90 & 1593 \\ 
	&  & 2018 & 0.00 & 0.24 & 0.76 & 1466 \\ 
	& 90 & 2014 & 0.00 & 0.00 & 1.00 & 3231 \\ 
	&  & 2015 & 0.00 & 0.00 & 1.00 & 2726 \\ 
	&  & 2016 & 0.00 & 0.08 & 0.92 & 2779 \\ 
	&  & 2017 & 0.00 & 0.37 & 0.63 & 2223 \\ 
	&  & 2018 & 0.00 & 0.65 & 0.35 & 1990 \\ 
	1 Year & 20 & 2014 & 0.00 & 0.00 & 1.00 & 717 \\ 
	&  & 2015 & 0.00 & 0.00 & 1.00 & 602 \\ 
	&  & 2016 & 0.00 & 0.00 & 1.00 & 612 \\ 
	&  & 2017 & 0.00 & 0.01 & 0.99 & 564 \\ 
	&  & 2018 & 0.00 & 0.02 & 0.98 & 551 \\ 
	& 40 & 2014 & 0.00 & 0.00 & 1.00 & 1436 \\ 
	&  & 2015 & 0.00 & 0.00 & 1.00 & 1211 \\ 
	&  & 2016 & 0.00 & 0.00 & 1.00 & 1233 \\ 
	&  & 2017 & 0.00 & 0.02 & 0.98 & 1104 \\ 
	&  & 2018 & 0.00 & 0.04 & 0.96 & 1066 \\ 
	& 60 & 2014 & 0.00 & 0.00 & 1.00 & 2151 \\ 
	&  & 2015 & 0.00 & 0.00 & 1.00 & 1821 \\ 
	&  & 2016 & 0.00 & 0.01 & 0.99 & 1853 \\ 
	&  & 2017 & 0.00 & 0.05 & 0.95 & 1597 \\ 
	&  & 2018 & 0.00 & 0.10 & 0.90 & 1518 \\ 
	& 90 & 2014 & 0.00 & 0.00 & 1.00 & 3231 \\ 
	&  & 2015 & 0.00 & 0.00 & 1.00 & 2726 \\ 
	&  & 2016 & 0.00 & 0.06 & 0.94 & 2782 \\ 
	&  & 2017 & 0.00 & 0.28 & 0.72 & 2229 \\ 
	&  & 2018 & 0.00 & 0.50 & 0.49 & 2031 \\ 
	Sterilize & 20 & 2014 & 0.00 & 0.00 & 1.00 & 717 \\ 
	&  & 2015 & 0.00 & 0.00 & 1.00 & 506 \\ 
	&  & 2016 & 0.00 & 0.02 & 0.98 & 431 \\ 
	&  & 2017 & 0.00 & 0.06 & 0.94 & 347 \\ 
	&  & 2018 & 0.00 & 0.14 & 0.86 & 291 \\ 
	& 40 & 2014 & 0.00 & 0.00 & 1.00 & 1436 \\ 
	&  & 2015 & 0.00 & 0.01 & 0.99 & 827 \\ 
	&  & 2016 & 0.00 & 0.10 & 0.90 & 566 \\ 
	&  & 2017 & 0.00 & 0.33 & 0.67 & 371 \\ 
	&  & 2018 & 0.00 & 0.57 & 0.43 & 260 \\ 
	& 60 & 2014 & 0.00 & 0.00 & 1.00 & 2151 \\ 
	&  & 2015 & 0.00 & 0.06 & 0.94 & 959 \\ 
	&  & 2016 & 0.00 & 0.41 & 0.59 & 484 \\ 
	&  & 2017 & 0.01 & 0.74 & 0.26 & 243 \\ 
	&  & 2018 & 0.08 & 0.81 & 0.10 & 133 \\ 
	& 90 & 2014 & 0.00 & 0.00 & 1.00 & 3231 \\ 
	&  & 2015 & 0.00 & 0.41 & 0.59 & 808 \\ 
	&  & 2016 & 0.02 & 0.80 & 0.18 & 135 \\ 
	&  & 2017 & 0.22 & 0.72 & 0.06 & 35 \\ 
	&  & 2018 & 0.50 & 0.47 & 0.03 & 11 \\ 
	Cull & 20 & 2014 & 0.00 & 0.00 & 1.00 & 717 \\ 
	&  & 2015 & 0.00 & 0.01 & 0.99 & 505 \\ 
	&  & 2016 & 0.00 & 0.07 & 0.93 & 430 \\ 
	&  & 2017 & 0.00 & 0.18 & 0.82 & 354 \\ 
	&  & 2018 & 0.00 & 0.32 & 0.68 & 305 \\ 
	& 40 & 2014 & 0.00 & 0.00 & 1.00 & 1436 \\ 
	&  & 2015 & 0.00 & 0.18 & 0.82 & 826 \\ 
	&  & 2016 & 0.00 & 0.59 & 0.41 & 566 \\ 
	&  & 2017 & 0.00 & 0.85 & 0.15 & 393 \\ 
	&  & 2018 & 0.04 & 0.91 & 0.05 & 293 \\ 
	& 60 & 2014 & 0.00 & 0.06 & 0.94 & 2151 \\ 
	&  & 2015 & 0.00 & 0.83 & 0.17 & 959 \\ 
	&  & 2016 & 0.04 & 0.96 & 0.01 & 484 \\ 
	&  & 2017 & 0.41 & 0.59 & 0.00 & 272 \\ 
	&  & 2018 & 0.82 & 0.18 & 0.00 & 164 \\ 
	& 90 & 2014 & 0.00 & 0.86 & 0.14 & 3231 \\ 
	&  & 2015 & 0.64 & 0.36 & 0.00 & 809 \\ 
	&  & 2016 & 0.98 & 0.02 & 0.00 & 135 \\ 
	&  & 2017 & 1.00 & 0.00 & 0.00 & 45 \\ 
	&  & 2018 & 1.00 & 0.00 & 0.00 & 13 \\ 
	\hline
	\hline
	\label{tab:Fertility-control-probs.ALL}
\end{longtable}
\newpage{}


% latex table generated in R 3.0.2 by xtable 1.7-3 package
% Wed Nov  4 10:23:29 2015
\begin{longtable}{lcccccc}
	\caption{{\bf Estimated Number Treated for Model Experiment without
			Initial Cull.} We implemented four management actions (culling, sterilization, 1 year contraceptives, and 3 year contraceptives) at four different levels (20\%, 40\%, 60\%, and 90\% treated) after culling 90\% of the adult female population. For each treatment, we calculated the probability that the population will be below the objective (P <), within the objective (P in), and above the objective (P >). We also show the median number of adult females that would need to be treated throughout all parks.\label{tab:The-net-effect.afterCULL}} \\ 
	\hline
	Treatment & Percent Treated & Year & P < & P in & P > & Number Treated \\ 
	\hline \endfirsthead 3 Year & 20 & 2015 & 0.00 & 0.75 & 0.25 & 358 \\ 
	&  & 2016 & 0.00 & 0.75 & 0.24 & 278 \\ 
	&  & 2017 & 0.00 & 0.70 & 0.30 & 365 \\ 
	&  & 2018 & 0.01 & 0.66 & 0.33 & 350 \\ 
	& 40 & 2015 & 0.00 & 0.75 & 0.25 & 358 \\ 
	&  & 2016 & 0.00 & 0.81 & 0.19 & 278 \\ 
	&  & 2017 & 0.01 & 0.79 & 0.21 & 365 \\ 
	&  & 2018 & 0.01 & 0.78 & 0.21 & 350 \\ 
	& 60 & 2015 & 0.00 & 0.75 & 0.25 & 538 \\ 
	&  & 2016 & 0.00 & 0.86 & 0.14 & 417 \\ 
	&  & 2017 & 0.01 & 0.86 & 0.13 & 550 \\ 
	&  & 2018 & 0.04 & 0.86 & 0.10 & 496 \\ 
	& 90 & 2015 & 0.00 & 0.75 & 0.25 & 808 \\ 
	&  & 2016 & 0.01 & 0.92 & 0.07 & 623 \\ 
	&  & 2017 & 0.04 & 0.90 & 0.06 & 826 \\ 
	&  & 2018 & 0.17 & 0.81 & 0.02 & 667 \\ 
	1 Year & 20 & 2015 & 0.00 & 0.75 & 0.25 & 179 \\ 
	&  & 2016 & 0.00 & 0.76 & 0.24 & 138 \\ 
	&  & 2017 & 0.00 & 0.68 & 0.32 & 181 \\ 
	&  & 2018 & 0.00 & 0.62 & 0.37 & 183 \\ 
	& 40 & 2015 & 0.00 & 0.75 & 0.25 & 358 \\ 
	&  & 2016 & 0.00 & 0.81 & 0.19 & 278 \\ 
	&  & 2017 & 0.00 & 0.75 & 0.25 & 365 \\ 
	&  & 2018 & 0.01 & 0.72 & 0.27 & 350 \\ 
	& 60 & 2015 & 0.00 & 0.75 & 0.25 & 538 \\ 
	&  & 2016 & 0.00 & 0.86 & 0.14 & 417 \\ 
	&  & 2017 & 0.01 & 0.82 & 0.17 & 550 \\ 
	&  & 2018 & 0.02 & 0.82 & 0.16 & 497 \\ 
	& 90 & 2015 & 0.00 & 0.75 & 0.25 & 808 \\ 
	&  & 2016 & 0.01 & 0.93 & 0.07 & 624 \\ 
	&  & 2017 & 0.03 & 0.90 & 0.07 & 825 \\ 
	&  & 2018 & 0.13 & 0.84 & 0.03 & 669 \\ 
	Sterilize & 20 & 2015 & 0.00 & 0.85 & 0.15 & 179 \\ 
	&  & 2016 & 0.00 & 0.86 & 0.14 & 113 \\ 
	&  & 2017 & 0.01 & 0.84 & 0.14 & 130 \\ 
	&  & 2018 & 0.03 & 0.82 & 0.15 & 116 \\ 
	& 40 & 2015 & 0.00 & 0.92 & 0.08 & 358 \\ 
	&  & 2016 & 0.02 & 0.94 & 0.04 & 179 \\ 
	&  & 2017 & 0.08 & 0.89 & 0.03 & 173 \\ 
	&  & 2018 & 0.20 & 0.78 & 0.02 & 125 \\ 
	& 60 & 2015 & 0.00 & 0.96 & 0.04 & 538 \\ 
	&  & 2016 & 0.08 & 0.91 & 0.01 & 198 \\ 
	&  & 2017 & 0.35 & 0.65 & 0.00 & 152 \\ 
	&  & 2018 & 0.63 & 0.37 & 0.00 & 82 \\ 
	& 90 & 2015 & 0.03 & 0.96 & 0.01 & 808 \\ 
	&  & 2016 & 0.46 & 0.54 & 0.00 & 135 \\ 
	&  & 2017 & 0.82 & 0.18 & 0.00 & 45 \\ 
	&  & 2018 & 0.94 & 0.06 & 0.00 & 13 \\ 
	Cull & 20 & 2015 & 0.00 & 0.90 & 0.10 & 179 \\ 
	&  & 2016 & 0.01 & 0.92 & 0.08 & 114 \\ 
	&  & 2017 & 0.03 & 0.89 & 0.07 & 130 \\ 
	&  & 2018 & 0.07 & 0.86 & 0.07 & 117 \\ 
	& 40 & 2015 & 0.00 & 0.97 & 0.02 & 358 \\ 
	&  & 2016 & 0.09 & 0.90 & 0.01 & 179 \\ 
	&  & 2017 & 0.31 & 0.69 & 0.00 & 174 \\ 
	&  & 2018 & 0.54 & 0.46 & 0.00 & 128 \\ 
	& 60 & 2015 & 0.04 & 0.96 & 0.00 & 538 \\ 
	&  & 2016 & 0.48 & 0.52 & 0.00 & 198 \\ 
	&  & 2017 & 0.88 & 0.12 & 0.00 & 152 \\ 
	&  & 2018 & 0.98 & 0.02 & 0.00 & 85 \\ 
	& 90 & 2015 & 0.63 & 0.37 & 0.00 & 808 \\ 
	&  & 2016 & 0.98 & 0.02 & 0.00 & 135 \\ 
	&  & 2017 & 1.00 & 0.00 & 0.00 & 45 \\ 
	&  & 2018 & 1.00 & 0.00 & 0.00 & 13 \\ 
	\hline
	\hline
	\label{tab:The-net-effect.afterCULL}
\end{longtable}
\newpage{}


\section{Data Accessibility.}

White-tailed deer data are property of the United States government
and is publicly available in the NPS Data Store located at https://irma.nps.gov/.
The data used for this particular analysis and R scripts used to implement
the model are located at https://github.com/araiho/Deer and can also
be found in the supplementary materials of this paper.
\end{document}


\end{document}
