# Supplementary material for: Forecasting the Effects of Fertility Control on Overabundant Ungulates: White-Tailed Deer in the National Capital Region
Source: PLoS One. 2015 Dec 9;10(12):e0143122. doi: 10.1371/journal.pone.0143122 (PMC4674220; doi:10.1371/journal.pone.0143122)
Supplement: S2 File — (ZIP) [file pone.0143122.s002.zip]

Archive with 50 entries (43 files):
- Data_and_Code/
- Data_and_Code/Code_Raiho_et_al_2015/
- Data_and_Code/Code_Raiho_et_al_2015/.DS_Store
- __MACOSX/
- __MACOSX/Data_and_Code/
- __MACOSX/Data_and_Code/Code_Raiho_et_al_2015/
- __MACOSX/Data_and_Code/Code_Raiho_et_al_2015/._.DS_Store
- Data_and_Code/Code_Raiho_et_al_2015/Deer_Data_Formatting.R
- Data_and_Code/Code_Raiho_et_al_2015/Deer_Draw_Plots.R
- Data_and_Code/Code_Raiho_et_al_2015/Deer_Maestro.R
- Data_and_Code/Code_Raiho_et_al_2015/Deer_Model_Experiments_Cull1st_JAGS.R
- Data_and_Code/Code_Raiho_et_al_2015/Deer_Model_Experiments_JAGS.R
- Data_and_Code/Code_Raiho_et_al_2015/Deer_Model_JAGS.R
- Data_and_Code/Code_Raiho_et_al_2015/Deer_Run_Model.R
- Data_and_Code/Code_Raiho_et_al_2015/survival JAGS 2.R
- __MACOSX/Data_and_Code/Code_Raiho_et_al_2015/._survival JAGS 2.R
- Data_and_Code/Code_Raiho_et_al_2015/Survival JAGS.R
- __MACOSX/Data_and_Code/Code_Raiho_et_al_2015/._Survival JAGS.R
- Data_and_Code/Code_Raiho_et_al_2015/Survival.R
- __MACOSX/Data_and_Code/Code_Raiho_et_al_2015/._Survival.R
- Data_and_Code/Data/
- Data_and_Code/Data/.DS_Store
- __MACOSX/Data_and_Code/Data/
- __MACOSX/Data_and_Code/Data/._.DS_Store
- Data_and_Code/Data/ANTI.csv
- __MACOSX/Data_and_Code/Data/._ANTI.csv
- Data_and_Code/Data/BRMD Deer Request 2012 2013.csv
- __MACOSX/Data_and_Code/Data/._BRMD Deer Request 2012 2013.csv
- Data_and_Code/Data/CATO.csv
- __MACOSX/Data_and_Code/Data/._CATO.csv
- Data_and_Code/Data/CHOH.csv
- __MACOSX/Data_and_Code/Data/._CHOH.csv
- Data_and_Code/Data/deer-brmd data request4.csv
- Data_and_Code/Data/GWMP.csv
- __MACOSX/Data_and_Code/Data/._GWMP.csv
- Data_and_Code/Data/MANA.csv
- __MACOSX/Data_and_Code/Data/._MANA.csv
- Data_and_Code/Data/MONO.csv
- __MACOSX/Data_and_Code/Data/._MONO.csv
- Data_and_Code/Data/NACE.csv
- __MACOSX/Data_and_Code/Data/._NACE.csv
- Data_and_Code/Data/PRWI.csv
- __MACOSX/Data_and_Code/Data/._PRWI.csv
- Data_and_Code/Data/ROCR.csv
- __MACOSX/Data_and_Code/Data/._ROCR.csv
- Data_and_Code/Data/Survival.csv
- __MACOSX/Data_and_Code/Data/._Survival.csv
- Data_and_Code/Distance Methods Summary Form and Detailed Form.docx
- __MACOSX/Data_and_Code/._Distance Methods Summary Form and Detailed Form.docx
- Data_and_Code/USGS_Disclaimers.txt
