# Supplementary material for: Forecasting the Effects of Fertility Control on Overabundant Ungulates: White-Tailed Deer in the National Capital Region
Source: PLoS One. 2015 Dec 9;10(12):e0143122. doi: 10.1371/journal.pone.0143122 (PMC4674220; doi:10.1371/journal.pone.0143122)
Supplement: S2 File — (ZIP) [file pone.0143122.s002.zip › Data_and_Code/Code_Raiho_et_al_2015/Survival JAGS.R]

model{
	
	#priors
	a~dgamma(.001,.001)
	b~dgamma(.001,.001)
	
	for(i in 1:length(y.m[])){
		s[i] ~ dbeta(a,b)
		shape1[i] <- max(.001,((s[i])^2-(s[i]^3)-s[i]*y.sd[i]^2)/(y.sd[i]^2))
		shape2[i] <- max(.001,(s[i]-(2*s[i]^2)+s[i]^3-y.sd[i]^2+s[i]*y.sd[i]^2)/(y.sd[i]^2))
		y.m[i] ~ dbeta(shape1[i],shape2[i])
		 
		
	}
	fe <- a/(a+b)
}
