# Supplementary material for: Forecasting the Effects of Fertility Control on Overabundant Ungulates: White-Tailed Deer in the National Capital Region
Source: PLoS One. 2015 Dec 9;10(12):e0143122. doi: 10.1371/journal.pone.0143122 (PMC4674220; doi:10.1371/journal.pone.0143122)
Supplement: S2 File — (ZIP) [file pone.0143122.s002.zip › Data_and_Code/Data/deer-brmd data request4.csv]

PARK	YEAR	y.park	y.yr	DENSITY(deer/sq km)	95%lower	95%upper	SE	%CVs	%CVT	# OF GROUPS	% UNCLASSIFIED	% BUCKS	% DOES	% FAWNS	FAWN/DOE RATIO	BUCK/DOE RATIO
ANTI	2001	1	1	35.1	28.51	43.21	7.74	8.51		228	34.4	6	54	40	0.74	9
ANTI	2002	1	2	39.22	35.9	42.84	4.97	4.5	4.22	284	22	9	47	43	0.91	5.22
ANTI	2003	1	3	49.8	39.89	62.17	10.32	8	11.6		32	15	46	39	0.86	3.06
ANTI	2004	1	4	44.93	39.39	51.25	2.32	5.32	10.9	443	17	13	48	39	0.8	3.54
ANTI	2005	1	5	42.54	33.04	54.77	3.58	8.79	11	242	46	8	65	27	0.41	8.12
ANTI	2006	1	6	42.83	26.93	68.1	6.28	14.65	12	182	23	3	57	40	0.7	17.3
ANTI	2007	1	7	37.14	17.99	76.68	6.29	16.9	12.23	313	47	10	72	18	0.39	7.76
ANTI	2008	1	8	52.71	40.96	67.83	4.79	9.85	12.9	395	40	10	63	26	0.41	6.25
ANTI	2009	1	9	50.21	35.39	71.24	5.03	10	13	405	39	7	66	26	0.39	8.53
ANTI	2010	1	10	49.8	38.59	64.27	4.6	9.23	12.9	410	22	12	58	30	0.51	4.71
ANTI	2011	1	11	50.47	40.78	62.48	4.19	8.31	12.8	432	43	10	55	35	0.63	5.5
MONO	2001	2	1	58.8	48.6	71.14	12.29	8.07		209	32	5	57	38	0.66	11.4
MONO	2002	2	2	46.76	35.34	61.88	10.68	8.8	8.68	137	12	9	47	43	0.93	5.22
MONO	2003	2	3	63.53	47.17	85.67	17.74	10.8	7.4	343	16	8	50	42	0.87	6.13
MONO	2004	2	4	71.57	63.56	80.58	3.74	5.23	7		33.3	8	57	34	0.59	7.12
MONO	2005	2	5	58.52	49.21	69.59	4.72	9.5	6.8	197	36	10	65	25	0.38	6.5
MONO	2006	2	6	70.99	31.3	75.57	4.76	9.79	6.4	192	17	8	69	23	0.33	8.6
MONO	2007	2	7	77.66	31.3	161	9.34	14.2	7.5		17	10	56	34	0.6	5.9
MONO	2008	2	8	77.26	37.78	158.02	9.66	12.68	8	233	22	11	50	39	0.77	4.36
MONO	2009	2	9	53.8	45.87	63.2	3.4	6.32	10	263	19.5	10	59	31	0.52	5.9
MONO	2010	2	10	54.9	25.6	117.4	6.8	12.49	8		23	14	50	35	0.7	3.57
MONO	2011	2	11	91.09	80.42	103	5.72	6.3	8.07		27	11	50	39	0.78	4.54
PISC	2001	3	1	42.93	26.06	70.7	9.39	21.89		76	54	12	65	23	0.37	5.41
PISC	2002	3	2	37.53	30.2	46.64	3.99	10.66		94	74	20	54	26	0.48	2.7
PISC	2003	3	3	57.73	37.11	89.93	10.02	17.34	14.9	82	74	6	50	43	0.86	7.83
PISC	2004	3	4	41.65	32.1	54.04	5.27	12.66	14.3	84	24	11.5	52	36	0.69	4.52
PISC	2005	3	5	48.86	37.95	56.33	5.05	12.37	13.6	86	49	7	56	35	0.62	8
PISC	2006	3	6	66.59	48.23	91.94	10.9	18.08	13.94	61	34	5	58	36	0.62	11.6
PISC	2007	3	7	22.22	16.4	30.12	3.42	15.42	15.7	56	38	7	47	45	0.97	6.8
PISC	2008	3	8	58.2	42.2	80.27	8.6	29.76	15.3	105	30	16	51	33	0.64	3.05
PISC	2009	3	9	27.18	17.06	43.29	4.85	17.87	17	72	27	15	41	44	1.07	2.73
PISC	2010	3	10	30.13	23.59	38.48	3.62	12.03	15.5	64	36	18	52	30	0.55	2.88
PISC	2011	3	11	27.51	16.1	47.01	5.77	20.97	15.5	50	30	12	67	21	0.31	5.58
GREE	2001	4	1	33.45	25.61	43.69	4.44	13.29		54	7	18	65	17	0.25	3.61
GREE	2002	4	2	23.88	13.65	41.76	5.72	23.97	11.7	27	4	19	66	15	0.22	3.47
GREE	2003	4	3	41.79	24.21	72.11	9.11	21.82	19.4	57	11	6	51	32	0.63	8
GREE	2004	4	4	40.02	28.67	55.86	6.59	16.49	19.6	58	10	20	55	25	0.46	2.76
GREE	2005	4	5	39.84	21.7	73.13	11.87	29.57	22.22	24	33	6	60	34	0.56	9
GREE	2006	4	6	38.88	23.92	63.19	7.41	19.1	22.06	35	11	16	53	31	0.58	3.31
GREE	2007	4	7	32.09	19.81	51.98	6.44	20.07	21.7	34	10	11	41	47	1.14	3.72
GREE	2008	4	8	39.14	28.76	53.27	14.79	11.82	21.6	34	4	17	47	35	0.76	2.8
GREE	2009	4	9	32.97	21.99	49.41	6.35	19.28	21.8	48	10	18	53	29	0.54	2.94
GREE	2010	4	10	66.19	44.21	99.1	12.26	18.53	20	64	6	16	55	29	0.52	3.43
GREE	2011	4	11	45.89	31.43	67	7.14	20.97	20.4	76	25	24	52	24	0.46	2.16
MANA	2001	5	1	66.31	52.27	84.12	7.32	11.04		121	49	6	58	36	0.63	9.66
MANA	2002	5	2	67.2	58.4	77.32	4.78	7.13	5.79	162	54	12	69	19	0.27	5.75
MANA	2003	5	3	73.55	45.53	118.83	11.53	15.67	7.3	145	16	7	53	24	0.45	7.09
MANA	2004	5	4	55.63	40.94	75.59	8.67	14.1	8.72	80	28	16	63	21	0.34	4
MANA	2005	5	5	47.99	33.51	68.71	8.73	10.24	8.82	63	25	8	68	24	0.35	8.5
MANA	2006	5	6	65.59	52.31	82.24	7.03	10.72	8.77	114	15	16	69	15	0.21	3.47
MANA	2007	5	7	50.09	39.04	64.25	6.28	12.54	8.5	127	13	20	61	19	0.31	3.05
MANA	2008	5	8	62.81	28.18	139.98	9.52	10.33	8.8	130	11	13	67	20	0.29	5.26
MANA	2009	5	9	38.14	23.25	63.45	5.66	14.75	9.3	104	9	12	75	13	0.17	6.25
MANA	2010	5	10	33.08	24.94	43.86	4.65	14.08	9	99	27	9	75	16	0.21	8.33
MANA	2011	5	11	66.59	39.27	112.93	8.73	13.12	9	166	13	16	71	12	0.16	4.43
CATO	2001	6	1	71.75	61.49	83.73	5.2	7.25		186	46	2	71	26	0.37	35
CATO	2002	6	2	60.01	44.7	80.56	6.89	11.49	5.6	184	30	9	63	28	0.44	7
CATO	2003	6	3	74.54	63.08	88.08	5.6	7.7	7.7	227	31	6	75	19	0.41	7.03
CATO	2004	6	4	40.17	35.3	46.95	2.84	6.98	6.5	125	30	8	71	21	0.3	9.3
CATO	2005	6	5	28.39	23.77	33.9	2.54	8.96	6.83	62	32	7	86	7	0.08	12.2
CATO	2006	6	6	34.87	30.12	40.36	2.57	7.4	8.24	112	30	6	71	24	0.33	11.8
CATO	2007	6	7	40.39	28.43	57.37	4.84	11.99	8.12	146	22	5	84	11	0.13	16.8
CATO	2008	6	8	44.13	37.26	52.26	3.79	28.37	7.9	211	32	16	55	28	0.51	3.45
CATO	2009	6	9	47.66	31.9	71.21	6.57	13.79	7	179	41	10	76	14	0.18	7.6
CATO	2010	6	10	33.74	28.89	39.42	2.39	7.11	7	133	40	21	62	16	0.26	3.04
CATO	2011	6	11	31.4	27.4	35.9	2.15	6.86	8.2	106	46	16	74	10	0.13	4.7
GWMP	2001	7	1	33.9	27.88	41.21	3.28	9.68		61	40	14	69	17	0.23	4.92
GWMP	2002	7	2	27.55	14.99	50.61	6.1	22.17	7.9	55	34	13	68	19	0.28	5.23
GWMP	2003	7	3	36.42	22.58	58.74	7.18	19.7	19.6	40	35	13	29	22	0.78	2.33
GWMP	2004	7	4	9.43	7.12	12.5	1.31	13.9	29.41	35	32	3	76	20	0.26	23
GWMP	2005	7	5	47.47	33.72	66.82	6.63	13.97	31.69	73	19	14	83	3	0.03	5.9
GWMP	2006	7	6	29.66	19.82	44.39	5.13	17.29	29.99	36	46	27	63	10	0.14	2.33
GWMP	2007	7	7	46.81	25.79	84.95	9.79	20.93	30.46	52	18	14	64	21	0.32	4.57
GWMP	2008	7	8	25.62	16.15	40.65	5.22	82.93	29.3	54	27	16	69	15	0.21	4.25
GWMP	2009	7	9	47.49	36.01	62.62	6.3	13.28	30.8	49	9	15	70	15	0.21	4.66
GWMP	2010	7	10	56.58	43.21	74.08	6.74	11.91	29.1	68	11	13	67	20	0.3	5.15
GWMP	2011	7	11	36.53	23.23	57.43	6.93	17.5	28.3	34	23	6	75	19	0.25	12.6
CHOH	2001	8	1	47.26	39.76	56.18	3.83	8.12		143	35	14	76	10	0.13	5.4
CHOH	2002	8	2	31.76	18.74	53.86	6.11	19.18	14.06	79	39	17	62	12	0.17	3.4
CHOH	2003	8	3	39.9	23.38	68.11	7.75	19.4	11.5	61	23	7	44	25	0.56	6
CHOH	2004	8	4	41.7	28.9	60.29	6.39	15.3	19	63	28	9	59	31	0.52	6.57
CHOH	2005	8	5	45.6	28.68	72.15	7.23	15.87	18.99	87	10	12	80	8	0.1	6.6
CHOH	2006	8	6	40.03	31.12	51.5	4.61	9.54	18.82	82	21	12	79	9	0.11	6.58
CHOH	2007	8	7	55.97	36.24	86.45	8.75	15.65	16.76	107	34	26	56	18	0.32	2.15
CHOH	2008	8	8	45.17	25.48	80.06	8.88	12.45	11.4	92	27	17	78	5	0.05	4.58
CHOH	2009	8	9	49.23	42.22	57.4	3.71	7.54	19.3	66	14	19	73	8	0.11	3.84
CHOH	2010	8	10	54.72	42.61	70.28	5.82	10.64	16	101	23	24	58	18	0.31	2.41
CHOH	2011	8	11	36.57	23.33	57.31	6.45	17.66	16.4	100	29	20	70	10	0.14	3.5
PRWI	2001	9	1	15.47	11.99	19.96	1.67	10.81		66	44	12	74	14	0.16	6.16
PRWI	2002	9	2	13.09	10.53	16.28	1.36	10.41	6.11	74	41	10	75	15	0.19	7.5
PRWI	2003	9	3	17.86	10.2	31.26	3.45	20.2	39.3	106	25	11	47	18	0.38	4.4
PRWI	2004	9	4	11.7	8.24	16.72	1.3	13.1	36	43	50	30	70	0	0	2.3
PRWI	2005	9	5	9.46	5.55	16.12	1.62	16.83	37	52	41	32	62	5	0.08	1.91
PRWI	2006	9	6	11.03	6.87	17.71	1.76	16.44	37.5	55	28	15	79	6	0.07	5.26
PRWI	2007	9	7	5.15	3.78	7.02	0.77	15	45.7	39	60	17	60	21	0.35	3.52
PRWI	2008	9	8	11.7	6.78	18.75	2.34	20.8	44.7	111	34	34	54	12	0.21	1.54
PRWI	2009	9	9	14.3	9.91	20.82	2.08	14.52	46.9	71	17	14	64	22	0.34	4.57
PRWI	2010	9	10	5.89	4.63	7.5	0.71	12.14	47.7	38	33	22	66	11	0.16	3
PRWI	2011	9	11	18.32	10.9	30.8	3.69	20.2	50	111	20	23	64	13	0.2	2.78
ROCR	2001	10	1	24.24	14.89	39.47	2.75	11.36		68	33	24	69	7	0.12	2.87
ROCR	2002	10	2	22.92	17.35	30.28	3.11	13.58	1.62	53	26	13	69	18	0.25	5.3
ROCR	2003	10	3	37.57	24.39	57.86	6.68	17.8	23	106	15	15	40	30	0.75	2.69
ROCR	2004	10	4	28.91	23.16	36.08	3	10.4	24	109	21	13	62	24	0.39	4.76
ROCR	2005	10	5	20	14.66	27.99	2.67	13.38	24.4	96	21	19	62	19	0.3	3.26
ROCR	2006	10	6	22.09	15.51	31.45	3.43	15.5	24.2	79	28	14	62	24	0.38	4.42
ROCR	2007	10	7	31.83	24.86	40.75	3.94	12.4	23.9	74	14	16	55	29	0.53	3.45
ROCR	2008	10	8	25.94	17.51	38.41	3.88	16.43	23.8	114	17	20	59	21	0.35	3.05
ROCR	2009	10	9	25.68	18.07	36.5	3.4	13.26	25.2	66	17	20	60	20	0.33	3
ROCR	2010	10	10	21.99	18.7	25.85	1.79	8.16	29.1	77	22	19	57	24	0.42	3
ROCR	2011	10	11	32.19	25.26	41.02	3.28	10.22	23	111	9	21	51	28	0.54	2.42
